# Supplementary material for: Single-cell mapping of DNA G-quadruplex structures in human cancer cells
Source: Sci Rep. 2021 Dec 8;11:23641. doi: 10.1038/s41598-021-02943-3 (PMC8654944; doi:10.1038/s41598-021-02943-3)
Supplement: Supplementary file 2 — Supplementary Table S1. [file 41598_2021_2943_MOESM2_ESM.xlsx]

## Sheet: individual libraries
cell	no	ab1	remark	rep	tech	mapped	mapped_no_dup	perc_dup	trimmed_mapped_no_dup	perc_trimmed	n_peaks_trimmed_min8_seacr_no_ctrl_individual	perc_peaks_in_oqs	perc_peaks_in_K562_G4chip	perc_k562_G4chip_in_peaks	perc_peaks_in_U2OS_G4chip	perc_U2OS_G4chip_in_peaks	FRiP
K562	100k	bg4	bulk	rep1	tec1	20895180	8987804	56.99	7477794	83.2	15533	82.2	49.3	95.3			0.478071
K562	100k	bg4	bulk	rep1	tec2	22256368	10427214	53.15	8769921	84.11	16638	81.3	46.5	96.3			0.465984
K562	100k	bg4	bulk	rep2	tec1	33201904	16254436	51.04	14127464	86.91	22881	80.1	34.1	98.6			0.447482
K562	100k	bg4	bulk	rep2	tec2	39908396	15048608	62.29	12936670	85.97	28750	66.5	28.9	98.8			0.493977
K562	100k	bg4	bulk	rep3	tec1	44374228	19122474	56.91	16125494	84.33	30507	70	26.8	99.1			0.459628
K562	100k	bg4	bulk	rep3	tec2	33840458	14752868	56.4	12437878	84.31	23398	78.4	33.8	98.9			0.478523
K562	100k	bg4	cellNO	rep1	tec1	44036002	27101342	38.46	23472883	86.61	26969	80.6	28.5	97.8			0.383359
K562	100k	bg4	cellNO	rep1	tec2	34229324	17707016	48.27	15134773	85.47	17219	85	44.5	96			0.390238
K562	100k	bg4	cellNO	rep2	tec1	31271822	16061538	48.64	13364360	83.21	20473	79.7	38.2	97.7			0.412649
K562	100k	bg4	cellNO	rep2	tec2	29181052	12730540	56.37	10596862	83.24	15347	83.4	48.8	93.5			0.409002
K562	50k	bg4	cellNO	rep1	tec1	38140002	13480998	64.65	10919035	81	9707	90.5	66.6	81.5			0.349583
K562	50k	bg4	cellNO	rep1	tec2	37341984	12330204	66.98	9959188	80.77	9884	90.9	66.7	82.9			0.366359
K562	50k	bg4	cellNO	rep2	tec1	32210732	13142946	59.2	10608099	80.71	15264	85.1	49.7	94.8			0.410354
K562	50k	bg4	cellNO	rep2	tec2	24617994	9987588	59.43	8070618	80.81	13084	87.1	56.4	92			0.418997
K562	10k	bg4	cellNO	rep1	tec1	29455984	5308216	81.98	3427633	64.57	1475	95.6	91.2	18.8			0.42707
K562	10k	bg4	cellNO	rep1	tec2	29466294	4997196	83.04	3394175	67.92	1310	95.3	91.5	17			0.404917
K562	10k	bg4	cellNO	rep2	tec1	37364506	10320204	72.38	7745291	75.05	4335	93.6	79.3	45.3			0.311058
K562	10k	bg4	cellNO	rep2	tec2	26768046	7606234	71.58	5572657	73.26	2886	94	85.5	33.1			0.315461
U2OS	100k	bg4	bulk	rep1	tec1	17726964	12277176	30.74	10834757	88.25	33206	62.5			35.3	96.1	0.481549
U2OS	100k	bg4	bulk	rep1	tec2	24482550	16030870	34.52	14150057	88.27	40943	59.4			29.2	98.3	0.522607
U2OS	100k	bg4	bulk	rep2	tec1	24295626	13588332	44.07	12004742	88.35	39424	62.1			30	97.9	0.507956
U2OS	100k	bg4	bulk	rep2	tec2	22881106	12590316	44.98	11144600	88.52	36995	62.8			31.8	97.1	0.503698
U2OS	100k	bg4	bulk	rep3	tec1	32453716	18913320	41.72	16661753	88.1	57988	55.4			20.7	98.5	0.580495
U2OS	100k	bg4	bulk	rep3	tec2	30511232	16803610	44.93	14707030	87.52	51332	55.6			23.4	98.9	0.565357
MCF7	50k	bg4	bulk	rep1	tec1	72416235	13382607	81.5199			15765	84.1611
MCF7	50k	bg4	bulk	rep1	tec2	32376122	9385274	71.0117			11828	86.5742
MCF7	50k	bg4	bulk	rep2	tec1	40067757	9226491	76.9728			9417	85.8129
MCF7	50k	bg4	bulk	rep2	tec2	50068794	8669672	82.6845			11373	86.5031
													Number of K562 G4 ChIP-seq peaks = 9202		Number of U2OS G4 ChIP-seq peaks = 15637

## Sheet: consensus regions
	n_peaks	perc_peaks_in_oqs	perc_peaks_in_K562_G4chip	perc_k562_G4chip_in_peaks	perc_peaks_in_U2OS_G4chip	perc_U2OS_G4chip_in_peaks	perc_peaks_in_MCF7_G4chip	perc_MCF7_G4chip_in_peaks
K562_100k_bg4_bulk_1000.bio.bed	18365	80.9583	52.8518	97.9896
K562_100k_bg4_bulk_rep1_1000.multi2.bed	14224	83.5841	63.8742	94.1969
K562_100k_bg4_bulk_rep2_1000.multi2.bed	19612	80.5221	49.6517	98.1308
K562_100k_bg4_bulk_rep3_1000.multi2.bed	21312	78.8711	47.0641	98.5981
U2OS_100k_bg4_bulk_1000.bio.bed	35452	60.8936			33.5016	97.3524
U2OS_100k_bg4_bulk_rep1_1000.multi2.bed	31039	62.9434			37.7171	95.7281
U2OS_100k_bg4_bulk_rep2_1000.multi2.bed	32456	63.6123			36.132	96.3612
U2OS_100k_bg4_bulk_rep3_1000.multi2.bed	47574	56.1504			25.2911	97.9472
MCF7_50k_bg4_1000.bio2.bed	7711	87.0185					75.2691	60.9717
MCF7_50k_bg4_rep1_1000.multi2.bed	10825	86.873					66.4665	74.7214
MCF7_50k_bg4_rep2_1000.multi2.bed	8244	87.2392					73.7021	63.6398
K562_100k_bg4_cellNO_1000.bio.bed	12848	87.3132	65.8674	91.6105
K562_100k_bg4_cellNO_rep1_1000.multi2.bed	15936	85.5547	55.8897	95.2836
K562_100k_bg4_cellNO_rep2_1000.multi2.bed	14609	83.9483	61.122	93.0776
K562_50k_bg4_cellNO_1000.bio.bed	8018	91.7311	81.278	75.1358
K562_50k_bg4_cellNO_rep1_1000.multi2.bed	8302	91.6406	79.3638	76.0922
K562_50k_bg4_cellNO_rep2_1000.multi2.bed	12093	87.9765	68.4181	90.5999
K562_10k_bg4_cellNO_1000.bio.bed	736	93.4783	97.5291	10.0522
K562_10k_bg4_cellNO_rep1_1000.multi2.bed	819	94.5055	97.9328	11.2258
K562_10k_bg4_cellNO_rep2_1000.multi2.bed	2259	94.0682	92.8941	27.1245
			Number of K562 G4 ChIP-seq peaks = 9202		Number of U2OS G4 ChIP-seq peaks = 15637		Number of MCF7 G4 ChIP-seq peaks = 13193
