# Supplementary material for: Single-cell mapping of DNA G-quadruplex structures in human cancer cells
Source: Sci Rep. 2021 Dec 8;11:23641. doi: 10.1038/s41598-021-02943-3 (PMC8654944; doi:10.1038/s41598-021-02943-3)
Supplement: Supplementary file 3 — Supplementary Table S2. [file 41598_2021_2943_MOESM3_ESM.xlsx]

## Sheet: supplementary table 2
Sample ID	Genome	Pipeline version	Estimated number of cells	Average of number of cells in each cell line	Median high-quality fragments per cell	Average of median fragments per cell in each cell line	Number of peaks	Number of peaks in OQS	Number of peaks in MCF7 G4-ChIP-seq	Number of peaks in U2OS G4-ChIP-seq	Perc of peaks in Oqs	Perc of peaks in MCF7 G4-ChIP-seq	Perc of MCF7 G4-ChIP-seq in peaks	Perc of peaks in U2OS G4-ChIP-seq	Perc U2OS G4-ChIP-seq in peaks	Fraction of high-quality fragments overlapping peaks	Sequenced read pairs	Unmapped read pairs	Mean raw read pairs per cell	Non-nuclear read pairs	Percent duplicates
MCF7_SINAH10	GRCh38	cellranger-atac-2.0.0	343	593	819	739	5513	4613	3898	3401	83.675	70.7056	35.7311	-	-	0.1051	201194473	0.0152	586573	0.1786	0.9921
MCF7_SINAH1	GRCh38	cellranger-atac-2.0.0	843	593	659	739	5637	4653	3857	3349	82.5439	68.4229	35.6174	-	-	0.1079	216919674	0.0119	257319	0.3029	0.9904
U2OS_SINAF8	GRCh38	cellranger-atac-2.0.0	2089	2071	1226	939	30172	19715	7389	11112	65.342	-	-	36.8288	85.9436	0.26	243554823	0.0104	116589	0.1248	0.9763
U2OS_SINAG10	GRCh38	cellranger-atac-2.0.0	2053	2071	652	939	19269	13669	6338	9571	70.9378	-	-	49.6705	74.2853	0.249	174029519	0.0128	84768.4	0.1361	0.9826
U2OS_MCF7_SINAG1	GRCh38	cellranger-atac-2.0.0	1138	-	1198.5	-	17962	-	-	-	-	-	-	-	-	0.228	194237743	0.0131	170683	0.2659	0.981
									Number of peaks in MCF7 G4-ChIP-seq = 13193
									Number of peaks in U2OS G4-ChIP-seq = 15637
