# Supplementary material for: Single-cell mapping of DNA G-quadruplex structures in human cancer cells
Source: Sci Rep. 2021 Dec 8;11:23641. doi: 10.1038/s41598-021-02943-3 (PMC8654944; doi:10.1038/s41598-021-02943-3)
Supplement: Supplementary file 4 — Supplementary Table S3. [file 41598_2021_2943_MOESM4_ESM.xlsx]

## Sheet: Supplementary table 3
gene	diffexpressed	U2OS.Log2.Fold.Change	U2OS.P.Value	MCF7.Log2.Fold.Change	MCF7.P.Value	cellname	copy_number
HS3ST3B1	UP_M	-6.64275	1.30907e-06	6.64275	1.30907e-06	MCF7	1.00647
IFT172	UP_M	-6.48228	2.21079e-09	6.48228	2.21079e-09	MCF7	1.03365
SKAP2	UP_M	-6.39482	1.66384e-07	6.39482	1.66384e-07	MCF7	1.05796
AC005746.2	UP_M	-6.35418	2.00135e-22	6.35418	2.00135e-22	MCF7	NA
TC2N	UP_M	-6.26929	0.000273927	6.26929	0.000273927	MCF7	1.26323
SLC22A31	UP_M	-6.26929	6.06531e-08	6.26929	6.06531e-08	MCF7	1.25195
TLE4	UP_M	-6.01931	3.79926e-07	6.01931	3.79926e-07	MCF7	1.08867
SCGB1D2	UP_M	-5.93914	3.80093e-07	5.93914	3.80093e-07	MCF7	1.02753
MAATS1	UP_M	-5.85425	1.16354e-06	5.85425	1.16354e-06	MCF7	1.07009
TRPV6	UP_M	-5.85425	2.75786e-06	5.85425	2.75786e-06	MCF7	1.00637
F11R	UP_M	-5.76405	7.03081e-06	5.76405	7.03081e-06	MCF7	0.605819
SULF2	UP_M	-5.76405	1.91556e-05	5.76405	1.91556e-05	MCF7	3.85601
AC073314.1	UP_M	-5.71675	2.97059e-06	5.71675	2.97059e-06	MCF7	NA
LXN	UP_M	-5.61721	5.48015e-06	5.61721	5.48015e-06	MCF7	1.10422
INTU	UP_M	-5.61721	0.000207585	5.61721	0.000207585	MCF7	0.872647
POU3F2	UP_M	-5.61721	1.92698e-05	5.61721	1.92698e-05	MCF7	1.05402
MYO5C	UP_M	-5.56474	0.000195679	5.56474	0.000195679	MCF7	1.74824
GATA2	UP_M	-5.5103	5.37386e-05	5.5103	5.37386e-05	MCF7	1.05572
DUSP23	UP_M	-5.49168	1.37137e-10	5.49168	1.37137e-10	MCF7	0.605819
IRX2	UP_M	-5.45371	7.84005e-05	5.45371	7.84005e-05	MCF7	1.50242
C5orf38	UP_M	-5.45371	7.84005e-05	5.45371	7.84005e-05	MCF7	1.50242
TES	UP_M	-5.45371	0.000195679	5.45371	0.000195679	MCF7	1.08548
KCNS2	UP_M	-5.39482	0.000189251	5.39482	0.000189251	MCF7	1.75367
RDH13	UP_M	-5.33342	0.000226741	5.33342	0.000226741	MCF7	0.968098
VILL	UP_M	-5.05778	5.88728e-05	5.05778	5.88728e-05	MCF7	0.876116
KIF12	UP_M	-5.03225	2.21079e-09	5.03225	2.21079e-09	MCF7	1.11034
SEPTIN9	UP_M	-4.97978	7.71498e-06	4.97978	7.71498e-06	MCF7	NA
AL669841.1	UP_M	-4.89732	2.69636e-11	4.89732	2.69636e-11	MCF7	NA
HSPA2	UP_M	-4.74846	3.7079e-07	4.74846	3.7079e-07	MCF7	1.26323
ACE	UP_M	-4.71675	4.99702e-06	4.71675	4.99702e-06	MCF7	1.92517
ZMYND8	UP_M	-4.6623	4.07478e-14	4.6623	4.07478e-14	MCF7	4.05816
HOOK1	UP_M	-4.65116	1.16354e-06	4.65116	1.16354e-06	MCF7	0.831631
PPP1R32	UP_M	-4.58245	2.90367e-06	4.58245	2.90367e-06	MCF7	1.02753
PTPRG-AS1	UP_M	-4.57539	4.02478e-10	4.57539	4.02478e-10	MCF7	2.61901
C3orf14	UP_M	-4.57539	4.02478e-10	4.57539	4.02478e-10	MCF7	2.61901
TEC	UP_M	-4.39482	1.91556e-05	4.39482	1.91556e-05	MCF7	0.876408
DMRT2	UP_M	-4.26929	1.3478e-08	4.26929	1.3478e-08	MCF7	1.33973
TMEM30B	UP_M	-4.23612	2.15646e-05	4.23612	2.15646e-05	MCF7	1.26323
PKP4-AS1	UP_M	-4.16741	1.98935e-05	4.16741	1.98935e-05	MCF7	1.07211
AC005901.1	UP_M	-4.13178	2.29842e-07	4.13178	2.29842e-07	MCF7	NA
BCAS1	UP_M	-4.11566	1.25718e-10	4.11566	1.25718e-10	MCF7	4.40806
KLHL26	UP_M	-4.0469	2.44463e-07	4.0469	2.44463e-07	MCF7	1.0247
CDH26	UP_M	-4.03225	0.000226741	4.03225	0.000226741	MCF7	2.0671
PRICKLE2	UP_M	-4.0025	1.47355e-08	4.0025	1.47355e-08	MCF7	3.67513
PRICKLE2-DT	UP_M	-4.0025	1.47355e-08	4.0025	1.47355e-08	MCF7	NA
IGHV4-80	UP_M	-3.89732	8.44852e-05	3.89732	8.44852e-05	MCF7	NA
PCBP3	UP_M	-3.83539	3.05624e-07	3.83539	3.05624e-07	MCF7	1.30254
PSMD6	UP_M	-3.81984	1.09113e-14	3.81984	1.09113e-14	MCF7	3.67513
AP000757.1	UP_M	-3.77333	0.00014364	3.77333	0.00014364	MCF7	NA
BRIP1	UP_M	-3.76531	5.87323e-23	3.76531	5.87323e-23	MCF7	4.36245
AC023824.3	UP_U	6.26696	9.06088e-11	-6.26696	9.06088e-11	U2OS	NA
ZNF691	UP_U	5.07279	1.92698e-05	-5.07279	1.92698e-05	U2OS	1.2115
AL512353.1	UP_U	5.07279	1.92698e-05	-5.07279	1.92698e-05	U2OS	NA
POLR2J2	UP_U	5.02303	6.99722e-06	-5.02303	6.99722e-06	U2OS	1.55186
PTPRM	UP_U	4.77511	0.000463301	-4.77511	0.000463301	U2OS	1.62107
ZNF471	UP_U	4.77511	0.00129561	-4.77511	0.00129561	U2OS	0.930278
SLC40A1	UP_U	4.682	0.000942218	-4.682	0.000942218	U2OS	1.03006
BAMBI	UP_U	4.64958	0.000610092	-4.64958	0.000610092	U2OS	1.05496
RPL10L	UP_U	4.64958	0.00143324	-4.64958	0.00143324	U2OS	1.47232
PRKAR2A	UP_U	4.64958	0.000195679	-4.64958	0.000195679	U2OS	1.01728
PRKAR2A-AS1	UP_U	4.64958	0.000195679	-4.64958	0.000195679	U2OS	1.01728
TRABD	UP_U	4.61641	0.000307469	-4.61641	0.000307469	U2OS	1.1243
MRPL58	UP_U	4.47555	0.0042139	-4.47555	0.0042139	U2OS	1.2448
CNN3	UP_U	4.43807	0.00315276	-4.43807	0.00315276	U2OS	1.04154
AC105942.1	UP_U	4.43807	0.00315276	-4.43807	0.00315276	U2OS	NA
ADORA2A	UP_U	4.3996	0.00406968	-4.3996	0.00406968	U2OS	1.30347
SDHAF3	UP_U	4.3996	0.00171278	-4.3996	0.00171278	U2OS	1.55186
AC093702.1	UP_U	4.3996	0.00469273	-4.3996	0.00469273	U2OS	NA
VIM	UP_U	4.36007	0.00329354	-4.36007	0.00329354	U2OS	1.1492
ENPP2	UP_U	4.36007	0.00329354	-4.36007	0.00329354	U2OS	1.44655
AL031587.1	UP_U	4.36007	0.0017328	-4.36007	0.0017328	U2OS	NA
PTPRF	UP_U	4.31943	0.00216513	-4.31943	0.00216513	U2OS	1.2115
DNM3	UP_U	4.31943	0.00408181	-4.31943	0.00408181	U2OS	1.01369
AC114489.1	UP_U	4.31943	0.0095506	-4.31943	0.0095506	U2OS	NA
ADD1	UP_U	4.27761	0.00537844	-4.27761	0.00537844	U2OS	0.767905
PFN2	UP_U	4.23454	0.00873901	-4.23454	0.00873901	U2OS	0.812325
AC008443.3	UP_U	4.23454	0.0065706	-4.23454	0.0065706	U2OS	NA
TUT4	UP_U	4.23454	0.00665701	-4.23454	0.00665701	U2OS	NA
GSDME	UP_U	4.19014	0.00853334	-4.19014	0.00853334	U2OS	1.21818
ADAMTSL3	UP_U	4.14434	0.00648864	-4.14434	0.00648864	U2OS	1.06321
ZDHHC8	UP_U	4.14434	0.00596001	-4.14434	0.00596001	U2OS	1.30427
SLC4A4	UP_U	4.14434	9.25867e-05	-4.14434	9.25867e-05	U2OS	1.1936
MT1E	UP_U	4.09703	0.00376404	-4.09703	0.00376404	U2OS	1.06436
LINC01823	UP_U	4.04813	0.0104006	-4.04813	0.0104006	U2OS	NA
LINC01910	UP_U	3.9975	0.00775749	-3.9975	0.00775749	U2OS	0.807086
APOBEC3C	UP_U	3.9975	0.00999347	-3.9975	0.00999347	U2OS	1.1243
ARHGAP28	UP_U	3.96273	3.46828e-05	-3.96273	3.46828e-05	U2OS	1.65219
AP005205.2	UP_U	3.96273	3.46828e-05	-3.96273	3.46828e-05	U2OS	NA
PTCHD4	UP_U	3.94503	0.00722646	-3.94503	0.00722646	U2OS	1.28626
LINC02693	UP_U	3.91806	0.00404384	-3.91806	0.00404384	U2OS	NA
NBR1	UP_U	3.834	0.00890569	-3.834	0.00890569	U2OS	1.0249
AC060780.1	UP_U	3.834	0.00890569	-3.834	0.00890569	U2OS	NA
AC016245.2	UP_U	3.834	0.00995908	-3.834	0.00995908	U2OS	NA
LINC01580	UP_U	3.80485	0.00132411	-3.80485	0.00132411	U2OS	1.09251
ZBED4	UP_U	3.75086	2.27426e-07	-3.75086	2.27426e-07	U2OS	1.1243
LINC01410	UP_U	3.73446	4.89116e-05	-3.73446	4.89116e-05	U2OS	1.17458
AL512625.3	UP_U	3.73446	4.89116e-05	-3.73446	4.89116e-05	U2OS	NA
AC107204.1	UP_U	3.71371	0.00744671	-3.71371	0.00744671	U2OS	NA
ANGPTL2	UP_U	3.51207	0.00376404	-3.51207	0.00376404	U2OS	0.943525
AC098828.2	UP_U	3.51207	0.00336674	-3.51207	0.00336674	U2OS	NA
